# Supplementary material for: Endometrial Cancer: A Pilot Study of the Tissue Microbiota
Source: Microorganisms. 2024 May 28;12(6):1090. doi: 10.3390/microorganisms12061090 (PMC11205883; doi:10.3390/microorganisms12061090)
Supplement: Supplementary file 1 [file microorganisms-12-01090-s001.zip]

Archive with 1 entries (1 files):
- microorganisms-3008244-supplementary.pdf
